# Supplementary material for: Temporal Stability of Genetic Variability and Differentiation in the Three-Spined Stickleback (Gasterosteus aculeatus)
Source: PLoS One. 2015 Apr 8;10(4):e0123891. doi: 10.1371/journal.pone.0123891 (PMC4390281; doi:10.1371/journal.pone.0123891)
Supplement: S1 Table — (XLSX) [file pone.0123891.s001.xlsx]

## Sheet: Sheet2
Supporting information Table S1. Ne estimates (95% confidence intervals) based on three single-sample estimators: linkage disequilibrium (LD; [57]), sibship analysis (SA; [61]), and approximate Bayesian computation (ABC; [62]), and three temporal estimators: moment-based (Fe; [64], Fk; [65], Fs; [66]), MLNE [68], and TM3 [69].
			Population
			FIS	KOT	SIK	TVA	KEV	PUL	MIE	KAR
Estimator
Single-sample
	LD
		2003	∞ (173 – ∞)	∞ (337 – ∞)	∞ (487 – ∞)	∞ (212 – ∞)	208 (109 – 1114)	146 (91 – 336)	9 (4 – 17)	11 (9 – 15)
		2009	∞ (216 – ∞)	∞ (205 – ∞)	∞ (474 – ∞)	∞ (327 – ∞)	226 (60 – ∞)	373 (111 - ∞)	15 (10 – 23)	19 (13 – 28)
		Harmonic mean	∞ (192 – ∞)	∞ (254 – ∞)	∞ (480 – ∞)	∞ (260 – ∞)	216 ( 77 – ∞)	209 (100 – ∞)	11 (5 – 20)	14 (10 – 20)
	SA
		2003	52 (33 – 87)	62 (42 – 100)	48 (29 - 82)	45 (27 - 76)	41 (26 – 66)	51 (34 – 80)	11 (6 – 26)	17 (10 – 34)
		2009	66 (45 – 102)	53 (35 – 84)	44 (27 - 75)	54 (33 - 94)	34 (21 – 60)	51 (34 – 82)	17 (9 – 34)	15 (9 -31)
		Harmonic mean	58 (38 – 93)	57 (38 – 91)	45 (27 - 78)	49 (29 - 84)	37 (23 – 62)	51 (34 – 81)	14 (7 – 29)	16 (10 – 32)
	ABC
		2003	177 (98 – 299)	259 (140 – 897)	114 (79 - 209)	269 (130 - 913)	140 (89 – 259)	159 (86 – 498)	31 (22 – 44)	77 (59 – 137)
		2009	95 (80 – 168)	94 (51 – 307)	101 (78 - 181)	450 (205 - 2160)	194 (51 – 307)	359 (203 – 778)	32 (24 – 48)	76 (54 – 155)
		Harmonic mean	123 (88 – 215)	137 (74 – 457)	107 (78 - 193)	336 (159 - 1283)	162 (64 – 280)	220 (120 – 607)	31 (23 – 46)	77 (56 – 145)
Temporal
	Fe		145 (40 – ∞)	143 (36 – ∞)	193 (51 – ∞)	152 (44 – ∞)	298 (27– ∞)	269 (44 – ∞)	37 (9 – 66)	16 (7 – 44)
	Fk		180 (37 – ∞)	140 (35 – ∞)	200 (56 – ∞)	153 (49 – ∞)	264 (62– ∞)	217 (37 – ∞)	30 (8 – 87)	15 (6 – 41)
	Fs		242 (192 – 299)	220 (174 – 273)	∞	∞	271 (171– ∞)	325 (82 – ∞)	91 (24 – 147)	39 (21 – 64)
	MLNE		64 (37 – 207)	116 (55 – 650)	72 (40 - 206)	60 (33 - 150)	132 (53 – 398)	167 (63 – 444)	164 (49 – 499)	78 (39 – 299)
	TM3		88 (34 – 734)	134 (96 – 932)	122 (65 - 846)	97 (48 - 543)	59 (20 – 457)	62 (26 – 148)	17 (6 – 69)	15 (8 – 48)
